# Supplementary material for: Spatial–Temporal Trends of Cancer Among Women in Central Serbia, 1999–2021: Implications for Disaster and Public Health Preparedness
Source: Healthcare (Basel). 2025 Aug 30;13(17):2169. doi: 10.3390/healthcare13172169 (PMC12427793; doi:10.3390/healthcare13172169)
Supplement: Supplementary file 1 [file healthcare-13-02169-s001.zip]

Archive with 1 entries (1 files):
- healthcare-3744205-supplementary.pdf
